# Supplementary material for: Nonspecific Signs and/or Symptoms of Cancer: A Retrospective, Observational Analysis from a Secondary Care, US Community Oncology Dataset
Source: Curr Oncol. 2024 Jun 25;31(7):3643–56. doi: 10.3390/curroncol31070268 (PMC11276305; doi:10.3390/curroncol31070268)
Supplement: Supplementary file 1 [file curroncol-31-00268-s001.zip]

Archive with 1 entries (1 files):
- curroncol-3027876-supplementary.pdf
